# Supplementary material for: Electrochemical Properties and Structure of Multi-Ferrocenyl Phosphorus Thioesters
Source: Molecules. 2020 Feb 19;25(4):939. doi: 10.3390/molecules25040939 (PMC7070987; doi:10.3390/molecules25040939)
Supplement: Supplementary file 1 [file molecules-25-00939-s001.zip]

Archive with 2 entries (2 files):
- CCDC 1957135.cif
- checkcif.pdf
