# Supplementary material for: Electrochemical Properties and Structure of Multi-Ferrocenyl Phosphorus Thioesters
Source: Molecules. 2020 Feb 19;25(4):939. doi: 10.3390/molecules25040939 (PMC7070987; doi:10.3390/molecules25040939)
Supplement: Supplementary file 1 [file molecules-25-00939-s001.zip › CCDC 1957135.cif]

 
data_shelxl

_publ_requested_journal         
'Molecules'
_publ_section_title              
'Triferrocenyltetrathiophosphate as Multi-Ferrocene-Containing System. Synthesis and Structure'
_publ_section_abstract           
;
;
_publ_contact_author_name        'Yamaleeva Zilya'
_publ_contact_author_address     
; Arbuzov Institute of Organic and Physical Chemistry,
 FRC Kazan Scientific Center of RAS
 Arbuzov Str.8
 420088 Kazan
 Russia,
;
_publ_contact_author_email       zilyamaleeva@gmail.com
_publ_contact_author_fax         '+7 843 2727573'
loop_
_publ_author_name
_publ_author_address
'Yamaleeva, Zilya'
; Arbuzov Institute of Organic and Physical Chemistry,
 FRC Kazan Scientific Center of RAS
 Arbuzov Str.8
 420088 Kazan
 Russia,
;
'Kataeva, Olga'
; Arbuzov Institute of Organic and Physical Chemistry,
 FRC Kazan Scientific Center of RAS
 Arbuzov Str.8
 420088 Kazan
 Russia,
;
'Shekurov, Ruslan'
; Arbuzov Institute of Organic and Physical Chemistry,
 FRC Kazan Scientific Center of RAS
 Arbuzov Str.8
 420088 Kazan
 Russia,
;
'Khrizanforov, Michail'
; Arbuzov Institute of Organic and Physical Chemistry,
 FRC Kazan Scientific Center of RAS
 Arbuzov Str.8
 420088 Kazan
 Russia,
;
'Miluykov, Vasily'
; Arbuzov Institute of Organic and Physical Chemistry,
 FRC Kazan Scientific Center of RAS
 Arbuzov Str.8
 420088 Kazan
 Russia,
;
'Katsyuba, Sergey'
; Arbuzov Institute of Organic and Physical Chemistry,
 FRC Kazan Scientific Center of RAS
 Arbuzov Str.8
 420088 Kazan
 Russia,
;
'Gerasimova, Tatiana'
; Arbuzov Institute of Organic and Physical Chemistry,
 FRC Kazan Scientific Center of RAS
 Arbuzov Str.8
 420088 Kazan
 Russia,
;
'Bezkishko, Ilya'
; Arbuzov Institute of Organic and Physical Chemistry,
 FRC Kazan Scientific Center of RAS
 Arbuzov Str.8
 420088 Kazan
 Russia,
;
'Budnikova, Yulia'
; Arbuzov Institute of Organic and Physical Chemistry,
 FRC Kazan Scientific Center of RAS
 Arbuzov Str.8
 420088 Kazan
 Russia,
;
'Sinyashin, Oleg'
; Arbuzov Institute of Organic and Physical Chemistry,
 FRC Kazan Scientific Center of RAS
 Arbuzov Str.8
 420088 Kazan
 Russia,
;

 
_audit_creation_method            SHELXL-97
_chemical_name_systematic
;
 ?
;
_chemical_name_common             ?
_chemical_melting_point           ?
_chemical_formula_moiety          
 'C30 H27 Fe3 P S4'
_chemical_formula_sum
 'C30 H27 Fe3 P S4'
_chemical_formula_weight          714.28
 
loop_
 _atom_type_symbol
 _atom_type_description
 _atom_type_scat_dispersion_real
 _atom_type_scat_dispersion_imag
 _atom_type_scat_source
 'C'  'C'   0.0033   0.0016
 'International Tables Vol C Tables 4.2.6.8 and 6.1.1.4'
 'H'  'H'   0.0000   0.0000
 'International Tables Vol C Tables 4.2.6.8 and 6.1.1.4'
 'P'  'P'   0.1023   0.0942
 'International Tables Vol C Tables 4.2.6.8 and 6.1.1.4'
 'S'  'S'   0.1246   0.1234
 'International Tables Vol C Tables 4.2.6.8 and 6.1.1.4'
 'Fe'  'Fe'   0.3463   0.8444
 'International Tables Vol C Tables 4.2.6.8 and 6.1.1.4'
 
_space_group_crystal_system       monoclinic
_space_group_IT_number            14
_space_group_name_H-M_alt         'P 21/c'
_space_group_name_Hall            '-P 2ybc'

 
loop_
 _symmetry_equiv_pos_as_xyz
 'x, y, z'
 '-x, y+1/2, -z+1/2'
 '-x, -y, -z'
 'x, -y-1/2, z-1/2'
 
_cell_length_a                    19.8510(10)
_cell_length_b                    11.8071(7)
_cell_length_c                    12.8277(7)
_cell_angle_alpha                 90.00
_cell_angle_beta                  100.699(4)
_cell_angle_gamma                 90.00
_cell_volume                      2954.3(3)
_cell_formula_units_Z             4
_cell_measurement_temperature     150(2)
_cell_measurement_reflns_used     4734
_cell_measurement_theta_min       2.46
_cell_measurement_theta_max       20.53
 
_exptl_crystal_description        'plate'
_exptl_crystal_colour             'yellow'
_exptl_crystal_size_min           0.027
_exptl_crystal_size_mid           0.126
_exptl_crystal_size_max           0.207
_exptl_crystal_density_meas       ?
_exptl_crystal_density_diffrn     1.606
_exptl_crystal_density_method     'not measured'
_exptl_crystal_F_000              1456
_exptl_absorpt_coefficient_mu     1.810
_exptl_absorpt_correction_type    'multi-scan'
_exptl_absorpt_correction_T_min   0.6603
_exptl_absorpt_correction_T_max   0.9647
_exptl_absorpt_process_details    'SADABS 2012/1'
 
_exptl_special_details
;
 ?
;
 
_diffrn_ambient_temperature       150(2)
_diffrn_radiation_wavelength      0.71073
_diffrn_radiation_type            MoK\a
_diffrn_radiation_source          'fine-focus sealed tube'
_diffrn_radiation_monochromator   'graphite'
_diffrn_measurement_device_type   'Bruker APEX-II CCD'
_diffrn_measurement_method        '\f and \w scans'
_diffrn_detector_area_resol_mean  ?
_diffrn_standards_number          ?
_diffrn_standards_interval_count  ?
_diffrn_standards_interval_time   ?
_diffrn_standards_decay_%         ?
_diffrn_reflns_number             63501
_diffrn_reflns_av_R_equivalents   0.1382
_diffrn_reflns_av_sigmaI/netI     0.1322
_diffrn_reflns_limit_h_min        -22
_diffrn_reflns_limit_h_max        23
_diffrn_reflns_limit_k_min        -14
_diffrn_reflns_limit_k_max        14
_diffrn_reflns_limit_l_min        -15
_diffrn_reflns_limit_l_max        15
_diffrn_reflns_theta_min          1.04
_diffrn_reflns_theta_max          26.00
_reflns_number_total              5721
_reflns_number_gt                 3172
_reflns_threshold_expression      >2sigma(I)
 
_computing_data_collection        'Bruker APEX2'
_computing_cell_refinement        'APEX3 v2018.1-0'
_computing_data_reduction         'SAINT NT v6.0 (Bruker AXS, 2003)'
_computing_structure_solution     'SHELXT 2014/5 (Sheldrick, 2014)'
_computing_structure_refinement   'SHELXL-2017/1 (Sheldrick, 2017)'
_computing_molecular_graphics     'Mercury CSD 4.1.0'
_computing_publication_material   'enCIFer Version 1.7.1'
_refine_special_details
;
 Refinement of F^2^ against ALL reflections.  The weighted R-factor wR and
 goodness of fit S are based on F^2^, conventional R-factors R are based
 on F, with F set to zero for negative F^2^. The threshold expression of
 F^2^ > 2sigma(F^2^) is used only for calculating R-factors(gt) etc. and is
 not relevant to the choice of reflections for refinement.  R-factors based
 on F^2^ are statistically about twice as large as those based on F, and R-
 factors based on ALL data will be even larger.
;
 
_refine_ls_structure_factor_coef  Fsqd
_refine_ls_matrix_type            full
_refine_ls_weighting_scheme       calc
_refine_ls_weighting_details
 'calc w=1/[\s^2^(Fo^2^)+(0.0177P)^2^+0.0000P] where P=(Fo^2^+2Fc^2^)/3'
_atom_sites_solution_primary      direct
_atom_sites_solution_secondary    difmap
_atom_sites_solution_hydrogens    geom
_refine_ls_hydrogen_treatment     mixed
_refine_ls_extinction_method      none
_refine_ls_extinction_coef        ?
_refine_ls_number_reflns          5721
_refine_ls_number_parameters      343
_refine_ls_number_restraints      0
_refine_ls_R_factor_all           0.1021
_refine_ls_R_factor_gt            0.0384
_refine_ls_wR_factor_ref          0.0639
_refine_ls_wR_factor_gt           0.0539
_refine_ls_goodness_of_fit_ref    0.827
_refine_ls_restrained_S_all       0.827
_refine_ls_shift/su_max           0.000
_refine_ls_shift/su_mean          0.000
 
loop_
 _atom_site_label
 _atom_site_type_symbol
 _atom_site_fract_x
 _atom_site_fract_y
 _atom_site_fract_z
 _atom_site_U_iso_or_equiv
 _atom_site_adp_type
 _atom_site_occupancy
 _atom_site_symmetry_multiplicity
 _atom_site_calc_flag
 _atom_site_refinement_flags
 _atom_site_disorder_assembly
 _atom_site_disorder_group
P1 P 0.24196(6) 0.07759(8) 0.34636(8) 0.0188(3) Uani 1 1 d . . .
S1 S 0.17768(6) 0.20946(8) 0.28025(8) 0.0247(3) Uani 1 1 d . . .
S2 S 0.30987(6) 0.16744(8) 0.46299(8) 0.0235(3) Uani 1 1 d . . .
S3 S 0.29899(6) 0.05848(8) 0.22392(8) 0.0254(3) Uani 1 1 d . . .
S4 S 0.20069(6) -0.05630(8) 0.39024(8) 0.0273(3) Uani 1 1 d . . .
Fe1 Fe 0.05678(3) 0.34905(5) 0.36592(4) 0.02297(17) Uani 1 1 d . . .
Fe2 Fe 0.43023(3) 0.07699(5) 0.66136(4) 0.02087(16) Uani 1 1 d . . .
Fe3 Fe 0.27401(3) -0.11413(4) 0.01547(4) 0.02059(16) Uani 1 1 d . . .
C1 C 0.1233(2) 0.2201(3) 0.3733(3) 0.0213(10) Uani 1 1 d . . .
C2 C 0.0549(2) 0.1770(3) 0.3604(3) 0.0285(11) Uani 1 1 d . . .
H2A H 0.0311 0.1296 0.3001 0.034 Uiso 1 1 calc R . .
C3 C 0.0265(2) 0.2153(3) 0.4467(3) 0.0314(12) Uani 1 1 d . . .
H3A H -0.0210 0.2003 0.4586 0.038 Uiso 1 1 calc R . .
C4 C 0.0778(2) 0.2780(3) 0.5143(3) 0.0300(12) Uani 1 1 d . . .
H4A H 0.0719 0.3163 0.5816 0.036 Uiso 1 1 calc R . .
C5 C 0.1371(2) 0.2812(3) 0.4698(3) 0.0234(11) Uani 1 1 d . . .
H5A H 0.1809 0.3205 0.5002 0.028 Uiso 1 1 calc R . .
C6 C 0.0615(2) 0.4369(3) 0.2295(3) 0.0297(11) Uani 1 1 d . . .
H6A H 0.0891 0.4157 0.1747 0.036 Uiso 1 1 calc R . .
C7 C -0.0061(2) 0.4026(3) 0.2316(3) 0.0311(12) Uani 1 1 d . . .
H7A H -0.0347 0.3525 0.1780 0.037 Uiso 1 1 calc R . .
C8 C -0.0268(2) 0.4495(3) 0.3210(3) 0.0277(11) Uani 1 1 d . . .
H8A H -0.0726 0.4395 0.3417 0.033 Uiso 1 1 calc R . .
C9 C 0.0286(2) 0.5142(3) 0.3766(3) 0.0289(12) Uani 1 1 d . . .
H9A H 0.0290 0.5575 0.4437 0.035 Uiso 1 1 calc R . .
C10 C 0.0837(2) 0.5067(3) 0.3200(3) 0.0268(11) Uani 1 1 d . . .
H10A H 0.1297 0.5433 0.3403 0.032 Uiso 1 1 calc R . .
C11 C 0.3526(2) 0.0550(3) 0.5374(3) 0.0172(10) Uani 1 1 d . . .
C12 C 0.3344(2) 0.0102(3) 0.6316(3) 0.0242(11) Uani 1 1 d . . .
H12A H 0.2948 0.0344 0.6644 0.029 Uiso 1 1 calc R . .
C13 C 0.3824(2) -0.0740(3) 0.6697(3) 0.0307(11) Uani 1 1 d . . .
H13A H 0.3834 -0.1196 0.7357 0.037 Uiso 1 1 calc R . .
C14 C 0.4298(2) -0.0832(3) 0.6001(3) 0.0291(11) Uani 1 1 d . . .
H14A H 0.4698 -0.1361 0.6083 0.035 Uiso 1 1 calc R . .
C15 C 0.4112(2) -0.0026(3) 0.5180(3) 0.0225(10) Uani 1 1 d . . .
H15A H 0.4355 0.0112 0.4575 0.027 Uiso 1 1 calc R . .
C16 C 0.4502(2) 0.2460(3) 0.6858(3) 0.0354(12) Uani 1 1 d . . .
H16A H 0.4260 0.3094 0.6424 0.043 Uiso 1 1 calc R . .
C17 C 0.4302(2) 0.1968(4) 0.7757(4) 0.0364(12) Uani 1 1 d . . .
H17A H 0.3903 0.2196 0.8084 0.044 Uiso 1 1 calc R . .
C18 C 0.4776(2) 0.1102(4) 0.8111(3) 0.0354(12) Uani 1 1 d . . .
H18A H 0.4770 0.0604 0.8740 0.043 Uiso 1 1 calc R . .
C19 C 0.5261(2) 0.1059(3) 0.7443(3) 0.0323(12) Uani 1 1 d . . .
H19A H 0.5660 0.0529 0.7511 0.039 Uiso 1 1 calc R . .
C20 C 0.5084(2) 0.1896(4) 0.6665(3) 0.0340(12) Uani 1 1 d . . .
H20A H 0.5334 0.2061 0.6073 0.041 Uiso 1 1 calc R . .
C21 C 0.2565(2) -0.0590(3) 0.1570(3) 0.0205(10) Uani 1 1 d . . .
C22 C 0.2830(2) -0.1713(3) 0.1669(3) 0.0231(11) Uani 1 1 d . . .
H22A H 0.3262 -0.1964 0.2142 0.028 Uiso 1 1 calc R . .
C23 C 0.2369(2) -0.2407(3) 0.0980(3) 0.0248(11) Uani 1 1 d . . .
H23A H 0.2422 -0.3238 0.0869 0.030 Uiso 1 1 calc R . .
C24 C 0.1827(2) -0.1723(3) 0.0466(3) 0.0266(11) Uani 1 1 d . . .
H24A H 0.1431 -0.1990 -0.0078 0.032 Uiso 1 1 calc R . .
C25 C 0.1944(2) -0.0590(3) 0.0816(3) 0.0196(10) Uani 1 1 d . . .
H25A H 0.1643 0.0078 0.0587 0.024 Uiso 1 1 calc R . .
C26 C 0.3440(2) -0.0127(4) -0.0365(3) 0.0330(12) Uani 1 1 d . . .
H26A H 0.3657 0.0565 0.0004 0.040 Uiso 1 1 calc R . .
C27 C 0.3689(2) -0.1236(4) -0.0206(3) 0.0311(11) Uani 1 1 d . . .
H27A H 0.4117 -0.1472 0.0286 0.037 Uiso 1 1 calc R . .
C28 C 0.3236(2) -0.1955(3) -0.0875(3) 0.0234(11) Uani 1 1 d . . .
H28A H 0.3284 -0.2793 -0.0940 0.028 Uiso 1 1 calc R . .
C29 C 0.2699(2) -0.1285(3) -0.1433(3) 0.0275(11) Uani 1 1 d . . .
H29A H 0.2299 -0.1566 -0.1962 0.033 Uiso 1 1 calc R . .
C30 C 0.2826(3) -0.0154(3) -0.1120(3) 0.0324(12) Uani 1 1 d . . .
H30A H 0.2533 0.0513 -0.1383 0.039 Uiso 1 1 calc R . .
 
loop_
 _atom_site_aniso_label
 _atom_site_aniso_U_11
 _atom_site_aniso_U_22
 _atom_site_aniso_U_33
 _atom_site_aniso_U_23
 _atom_site_aniso_U_13
 _atom_site_aniso_U_12
P1 0.0225(8) 0.0189(6) 0.0146(6) -0.0015(5) 0.0023(5) 0.0045(5)
S1 0.0308(8) 0.0231(6) 0.0194(6) 0.0016(5) 0.0026(6) 0.0100(5)
S2 0.0275(8) 0.0228(6) 0.0186(6) -0.0028(5) -0.0001(5) 0.0019(5)
S3 0.0314(8) 0.0232(6) 0.0244(6) -0.0074(5) 0.0123(6) -0.0022(5)
S4 0.0316(8) 0.0255(6) 0.0246(6) 0.0036(5) 0.0047(6) -0.0016(5)
Fe1 0.0268(4) 0.0222(3) 0.0193(3) -0.0009(3) 0.0026(3) 0.0068(3)
Fe2 0.0207(4) 0.0237(3) 0.0176(3) -0.0017(3) 0.0018(3) -0.0019(3)
Fe3 0.0291(4) 0.0200(3) 0.0137(3) -0.0014(3) 0.0066(3) 0.0014(3)
C1 0.025(3) 0.017(2) 0.021(2) -0.0006(18) 0.001(2) 0.009(2)
C2 0.032(3) 0.021(2) 0.033(3) -0.006(2) 0.008(2) -0.003(2)
C3 0.033(3) 0.029(2) 0.033(3) 0.006(2) 0.010(3) -0.001(2)
C4 0.040(3) 0.033(3) 0.017(2) 0.003(2) 0.006(2) 0.017(2)
C5 0.029(3) 0.024(2) 0.015(2) -0.0040(19) -0.001(2) 0.006(2)
C6 0.035(3) 0.031(2) 0.024(3) 0.004(2) 0.008(2) 0.011(2)
C7 0.034(3) 0.028(2) 0.026(3) -0.004(2) -0.009(2) 0.009(2)
C8 0.020(3) 0.031(3) 0.032(3) 0.007(2) 0.004(2) 0.009(2)
C9 0.044(4) 0.019(2) 0.025(3) 0.002(2) 0.010(3) 0.010(2)
C10 0.033(3) 0.026(2) 0.022(3) 0.004(2) 0.005(2) 0.000(2)
C11 0.013(3) 0.022(2) 0.016(2) -0.0004(18) 0.001(2) 0.0003(19)
C12 0.018(3) 0.033(3) 0.022(3) 0.000(2) 0.005(2) -0.005(2)
C13 0.036(3) 0.028(2) 0.024(3) 0.006(2) -0.004(2) -0.010(2)
C14 0.034(3) 0.020(2) 0.028(3) -0.001(2) -0.008(2) 0.006(2)
C15 0.021(3) 0.025(2) 0.021(2) -0.0063(19) 0.003(2) 0.000(2)
C16 0.044(4) 0.021(2) 0.038(3) -0.007(2) -0.002(3) -0.006(2)
C17 0.019(3) 0.052(3) 0.037(3) -0.025(3) 0.002(3) -0.004(3)
C18 0.033(3) 0.046(3) 0.021(3) -0.003(2) -0.010(2) -0.007(3)
C19 0.018(3) 0.035(3) 0.040(3) -0.013(2) -0.004(2) 0.001(2)
C20 0.029(3) 0.043(3) 0.033(3) -0.009(2) 0.012(3) -0.014(2)
C21 0.025(3) 0.024(2) 0.016(2) -0.0012(18) 0.011(2) -0.003(2)
C22 0.036(3) 0.023(2) 0.012(2) 0.0007(18) 0.008(2) 0.005(2)
C23 0.043(3) 0.017(2) 0.017(2) 0.0034(19) 0.012(2) -0.001(2)
C24 0.032(3) 0.031(2) 0.017(2) -0.005(2) 0.006(2) -0.007(2)
C25 0.024(3) 0.018(2) 0.018(2) 0.0053(18) 0.007(2) 0.0032(19)
C26 0.043(4) 0.035(3) 0.028(3) -0.012(2) 0.023(3) -0.013(2)
C27 0.025(3) 0.047(3) 0.022(3) -0.004(2) 0.008(2) 0.002(2)
C28 0.028(3) 0.027(2) 0.017(2) -0.0079(19) 0.008(2) 0.007(2)
C29 0.029(3) 0.045(3) 0.008(2) -0.004(2) 0.003(2) 0.000(2)
C30 0.053(4) 0.029(3) 0.022(3) 0.012(2) 0.024(3) 0.012(2)
 
_geom_special_details
;
 All esds (except the esd in the dihedral angle between two l.s. planes)
 are estimated using the full covariance matrix.  The cell esds are taken
 into account individually in the estimation of esds in distances, angles
 and torsion angles; correlations between esds in cell parameters are only
 used when they are defined by crystal symmetry.  An approximate (isotropic)
 treatment of cell esds is used for estimating esds involving l.s. planes.
;
 
loop_
 _geom_bond_atom_site_label_1
 _geom_bond_atom_site_label_2
 _geom_bond_distance
 _geom_bond_site_symmetry_2
 _geom_bond_publ_flag
P1 S4 1.9127(14) . ?
P1 S1 2.0904(14) . ?
P1 S2 2.1053(14) . ?
P1 S3 2.1118(14) . ?
S1 C1 1.756(4) . ?
S2 C11 1.759(4) . ?
S3 C21 1.762(4) . ?
Fe1 C1 2.006(4) . ?
Fe1 C7 2.031(4) . ?
Fe1 C2 2.032(4) . ?
Fe1 C8 2.034(4) . ?
Fe1 C3 2.039(4) . ?
Fe1 C9 2.040(4) . ?
Fe1 C5 2.042(4) . ?
Fe1 C4 2.051(4) . ?
Fe1 C6 2.051(4) . ?
Fe1 C10 2.052(4) . ?
Fe2 C11 2.015(4) . ?
Fe2 C18 2.014(4) . ?
Fe2 C19 2.029(4) . ?
Fe2 C12 2.029(4) . ?
Fe2 C13 2.032(4) . ?
Fe2 C20 2.036(4) . ?
Fe2 C17 2.037(4) . ?
Fe2 C15 2.037(4) . ?
Fe2 C16 2.047(4) . ?
Fe2 C14 2.048(4) . ?
Fe3 C21 2.019(4) . ?
Fe3 C27 2.024(4) . ?
Fe3 C29 2.030(4) . ?
Fe3 C28 2.029(4) . ?
Fe3 C22 2.032(4) . ?
Fe3 C25 2.035(4) . ?
Fe3 C26 2.038(4) . ?
Fe3 C30 2.042(4) . ?
Fe3 C23 2.045(4) . ?
Fe3 C24 2.046(4) . ?
C1 C5 1.415(5) . ?
C1 C2 1.431(5) . ?
C2 C3 1.406(5) . ?
C2 H2A 1.0000 . ?
C3 C4 1.416(5) . ?
C3 H3A 1.0000 . ?
C4 C5 1.401(5) . ?
C4 H4A 1.0000 . ?
C5 H5A 1.0000 . ?
C6 C7 1.406(6) . ?
C6 C10 1.425(5) . ?
C6 H6A 1.0000 . ?
C7 C8 1.402(5) . ?
C7 H7A 1.0000 . ?
C8 C9 1.418(5) . ?
C8 H8A 1.0000 . ?
C9 C10 1.422(5) . ?
C9 H9A 1.0000 . ?
C10 H10A 1.0000 . ?
C11 C15 1.410(5) . ?
C11 C12 1.426(5) . ?
C12 C13 1.401(5) . ?
C12 H12A 1.0000 . ?
C13 C14 1.416(5) . ?
C13 H13A 1.0000 . ?
C14 C15 1.417(5) . ?
C14 H14A 1.0000 . ?
C15 H15A 1.0000 . ?
C16 C20 1.397(5) . ?
C16 C17 1.412(5) . ?
C16 H16A 1.0000 . ?
C17 C18 1.406(5) . ?
C17 H17A 1.0000 . ?
C18 C19 1.404(5) . ?
C18 H18A 1.0000 . ?
C19 C20 1.402(5) . ?
C19 H19A 1.0000 . ?
C20 H20A 1.0000 . ?
C21 C25 1.418(5) . ?
C21 C22 1.423(5) . ?
C22 C23 1.410(5) . ?
C22 H22A 1.0000 . ?
C23 C24 1.408(5) . ?
C23 H23A 1.0000 . ?
C24 C25 1.417(5) . ?
C24 H24A 1.0000 . ?
C25 H25A 1.0000 . ?
C26 C27 1.401(5) . ?
C26 C30 1.409(5) . ?
C26 H26A 1.0000 . ?
C27 C28 1.407(5) . ?
C27 H27A 1.0000 . ?
C28 C29 1.411(5) . ?
C28 H28A 1.0000 . ?
C29 C30 1.404(5) . ?
C29 H29A 1.0000 . ?
C30 H30A 1.0000 . ?
 
loop_
 _geom_angle_atom_site_label_1
 _geom_angle_atom_site_label_2
 _geom_angle_atom_site_label_3
 _geom_angle
 _geom_angle_site_symmetry_1
 _geom_angle_site_symmetry_3
 _geom_angle_publ_flag
S4 P1 S1 118.19(7) . . ?
S4 P1 S2 117.39(6) . . ?
S1 P1 S2 100.09(6) . . ?
S4 P1 S3 116.65(6) . . ?
S1 P1 S3 98.57(6) . . ?
S2 P1 S3 102.80(6) . . ?
C1 S1 P1 100.58(13) . . ?
C11 S2 P1 100.73(13) . . ?
C21 S3 P1 99.90(13) . . ?
C1 Fe1 C7 124.84(16) . . ?
C1 Fe1 C2 41.49(15) . . ?
C7 Fe1 C2 106.11(17) . . ?
C1 Fe1 C8 162.03(17) . . ?
C7 Fe1 C8 40.36(14) . . ?
C2 Fe1 C8 124.37(18) . . ?
C1 Fe1 C3 69.02(17) . . ?
C7 Fe1 C3 118.68(18) . . ?
C2 Fe1 C3 40.41(14) . . ?
C8 Fe1 C3 107.11(18) . . ?
C1 Fe1 C9 155.26(18) . . ?
C7 Fe1 C9 68.09(16) . . ?
C2 Fe1 C9 162.57(18) . . ?
C8 Fe1 C9 40.75(15) . . ?
C3 Fe1 C9 126.57(17) . . ?
C1 Fe1 C5 40.92(13) . . ?
C7 Fe1 C5 163.28(17) . . ?
C2 Fe1 C5 68.75(16) . . ?
C8 Fe1 C5 155.57(16) . . ?
C3 Fe1 C5 68.42(17) . . ?
C9 Fe1 C5 121.42(16) . . ?
C1 Fe1 C4 68.14(15) . . ?
C7 Fe1 C4 154.35(19) . . ?
C2 Fe1 C4 67.83(16) . . ?
C8 Fe1 C4 121.06(17) . . ?
C3 Fe1 C4 40.52(15) . . ?
C9 Fe1 C4 109.83(16) . . ?
C5 Fe1 C4 40.03(14) . . ?
C1 Fe1 C6 106.85(16) . . ?
C7 Fe1 C6 40.28(16) . . ?
C2 Fe1 C6 118.64(16) . . ?
C8 Fe1 C6 68.12(17) . . ?
C3 Fe1 C6 152.81(17) . . ?
C9 Fe1 C6 68.32(16) . . ?
C5 Fe1 C6 126.98(18) . . ?
C4 Fe1 C6 164.80(19) . . ?
C1 Fe1 C10 119.82(17) . . ?
C7 Fe1 C10 68.03(17) . . ?
C2 Fe1 C10 154.20(17) . . ?
C8 Fe1 C10 68.40(17) . . ?
C3 Fe1 C10 164.73(16) . . ?
C9 Fe1 C10 40.68(15) . . ?
C5 Fe1 C10 109.25(17) . . ?
C4 Fe1 C10 128.18(17) . . ?
C6 Fe1 C10 40.65(14) . . ?
C11 Fe2 C18 158.55(18) . . ?
C11 Fe2 C19 160.17(17) . . ?
C18 Fe2 C19 40.63(16) . . ?
C11 Fe2 C12 41.28(13) . . ?
C18 Fe2 C12 120.69(18) . . ?
C19 Fe2 C12 156.81(17) . . ?
C11 Fe2 C13 68.44(15) . . ?
C18 Fe2 C13 105.10(17) . . ?
C19 Fe2 C13 121.42(17) . . ?
C12 Fe2 C13 40.38(15) . . ?
C11 Fe2 C20 125.21(17) . . ?
C18 Fe2 C20 67.91(18) . . ?
C19 Fe2 C20 40.35(15) . . ?
C12 Fe2 C20 160.51(18) . . ?
C13 Fe2 C20 158.76(19) . . ?
C11 Fe2 C17 123.71(17) . . ?
C18 Fe2 C17 40.60(16) . . ?
C19 Fe2 C17 68.39(17) . . ?
C12 Fe2 C17 106.24(17) . . ?
C13 Fe2 C17 120.56(19) . . ?
C20 Fe2 C17 68.02(17) . . ?
C11 Fe2 C15 40.71(14) . . ?
C18 Fe2 C15 157.85(18) . . ?
C19 Fe2 C15 123.30(17) . . ?
C12 Fe2 C15 68.96(16) . . ?
C13 Fe2 C15 68.46(16) . . ?
C20 Fe2 C15 110.03(17) . . ?
C17 Fe2 C15 160.96(18) . . ?
C11 Fe2 C16 110.13(16) . . ?
C18 Fe2 C16 67.74(17) . . ?
C19 Fe2 C16 67.68(17) . . ?
C12 Fe2 C16 123.74(18) . . ?
C13 Fe2 C16 157.84(19) . . ?
C20 Fe2 C16 40.01(15) . . ?
C17 Fe2 C16 40.45(15) . . ?
C15 Fe2 C16 125.88(17) . . ?
C11 Fe2 C14 68.30(15) . . ?
C18 Fe2 C14 120.92(17) . . ?
C19 Fe2 C14 107.03(17) . . ?
C12 Fe2 C14 68.41(17) . . ?
C13 Fe2 C14 40.62(15) . . ?
C20 Fe2 C14 124.35(18) . . ?
C17 Fe2 C14 156.47(18) . . ?
C15 Fe2 C14 40.59(14) . . ?
C16 Fe2 C14 161.11(19) . . ?
C21 Fe3 C27 123.13(17) . . ?
C21 Fe3 C29 161.37(17) . . ?
C27 Fe3 C29 68.40(16) . . ?
C21 Fe3 C28 157.42(16) . . ?
C27 Fe3 C28 40.62(14) . . ?
C29 Fe3 C28 40.67(14) . . ?
C21 Fe3 C22 41.11(14) . . ?
C27 Fe3 C22 106.28(17) . . ?
C29 Fe3 C22 155.65(16) . . ?
C28 Fe3 C22 119.87(15) . . ?
C21 Fe3 C25 40.96(14) . . ?
C27 Fe3 C25 160.18(16) . . ?
C29 Fe3 C25 123.74(16) . . ?
C28 Fe3 C25 158.58(16) . . ?
C22 Fe3 C25 69.17(15) . . ?
C21 Fe3 C26 110.28(16) . . ?
C27 Fe3 C26 40.34(15) . . ?
C29 Fe3 C26 67.91(16) . . ?
C28 Fe3 C26 67.85(16) . . ?
C22 Fe3 C26 124.31(18) . . ?
C25 Fe3 C26 125.30(16) . . ?
C21 Fe3 C30 126.20(16) . . ?
C27 Fe3 C30 68.18(17) . . ?
C29 Fe3 C30 40.34(15) . . ?
C28 Fe3 C30 68.04(16) . . ?
C22 Fe3 C30 161.75(17) . . ?
C25 Fe3 C30 109.78(16) . . ?
C26 Fe3 C30 40.42(15) . . ?
C21 Fe3 C23 68.37(14) . . ?
C27 Fe3 C23 121.17(17) . . ?
C29 Fe3 C23 120.44(16) . . ?
C28 Fe3 C23 104.81(16) . . ?
C22 Fe3 C23 40.45(14) . . ?
C25 Fe3 C23 68.65(15) . . ?
C26 Fe3 C23 158.63(18) . . ?
C30 Fe3 C23 157.44(18) . . ?
C21 Fe3 C24 68.04(15) . . ?
C27 Fe3 C24 157.18(16) . . ?
C29 Fe3 C24 107.18(16) . . ?
C28 Fe3 C24 121.47(16) . . ?
C22 Fe3 C24 68.01(16) . . ?
C25 Fe3 C24 40.64(13) . . ?
C26 Fe3 C24 160.68(18) . . ?
C30 Fe3 C24 123.85(18) . . ?
C23 Fe3 C24 40.25(14) . . ?
C5 C1 C2 107.8(4) . . ?
C5 C1 S1 126.0(3) . . ?
C2 C1 S1 125.9(3) . . ?
C5 C1 Fe1 70.9(2) . . ?
C2 C1 Fe1 70.2(2) . . ?
S1 C1 Fe1 120.3(2) . . ?
C3 C2 C1 107.8(4) . . ?
C3 C2 Fe1 70.1(2) . . ?
C1 C2 Fe1 68.3(2) . . ?
C3 C2 H2A 126.1 . . ?
C1 C2 H2A 126.1 . . ?
Fe1 C2 H2A 126.1 . . ?
C2 C3 C4 107.6(4) . . ?
C2 C3 Fe1 69.5(2) . . ?
C4 C3 Fe1 70.2(2) . . ?
C2 C3 H3A 126.2 . . ?
C4 C3 H3A 126.2 . . ?
Fe1 C3 H3A 126.2 . . ?
C5 C4 C3 109.1(4) . . ?
C5 C4 Fe1 69.6(2) . . ?
C3 C4 Fe1 69.3(2) . . ?
C5 C4 H4A 125.5 . . ?
C3 C4 H4A 125.5 . . ?
Fe1 C4 H4A 125.5 . . ?
C4 C5 C1 107.6(4) . . ?
C4 C5 Fe1 70.3(2) . . ?
C1 C5 Fe1 68.2(2) . . ?
C4 C5 H5A 126.2 . . ?
C1 C5 H5A 126.2 . . ?
Fe1 C5 H5A 126.2 . . ?
C7 C6 C10 107.6(4) . . ?
C7 C6 Fe1 69.1(2) . . ?
C10 C6 Fe1 69.7(2) . . ?
C7 C6 H6A 126.2 . . ?
C10 C6 H6A 126.2 . . ?
Fe1 C6 H6A 126.2 . . ?
C8 C7 C6 109.1(4) . . ?
C8 C7 Fe1 69.9(2) . . ?
C6 C7 Fe1 70.6(2) . . ?
C8 C7 H7A 125.4 . . ?
C6 C7 H7A 125.4 . . ?
Fe1 C7 H7A 125.4 . . ?
C7 C8 C9 107.8(4) . . ?
C7 C8 Fe1 69.7(2) . . ?
C9 C8 Fe1 69.8(2) . . ?
C7 C8 H8A 126.1 . . ?
C9 C8 H8A 126.1 . . ?
Fe1 C8 H8A 126.1 . . ?
C8 C9 C10 107.9(4) . . ?
C8 C9 Fe1 69.4(2) . . ?
C10 C9 Fe1 70.1(2) . . ?
C8 C9 H9A 126.0 . . ?
C10 C9 H9A 126.0 . . ?
Fe1 C9 H9A 126.0 . . ?
C9 C10 C6 107.5(4) . . ?
C9 C10 Fe1 69.2(2) . . ?
C6 C10 Fe1 69.6(2) . . ?
C9 C10 H10A 126.2 . . ?
C6 C10 H10A 126.2 . . ?
Fe1 C10 H10A 126.2 . . ?
C15 C11 C12 108.6(3) . . ?
C15 C11 S2 126.8(3) . . ?
C12 C11 S2 124.6(3) . . ?
C15 C11 Fe2 70.5(2) . . ?
C12 C11 Fe2 69.9(2) . . ?
S2 C11 Fe2 123.5(2) . . ?
C13 C12 C11 107.2(4) . . ?
C13 C12 Fe2 69.9(2) . . ?
C11 C12 Fe2 68.8(2) . . ?
C13 C12 H12A 126.4 . . ?
C11 C12 H12A 126.4 . . ?
Fe2 C12 H12A 126.4 . . ?
C12 C13 C14 108.8(4) . . ?
C12 C13 Fe2 69.7(2) . . ?
C14 C13 Fe2 70.3(2) . . ?
C12 C13 H13A 125.6 . . ?
C14 C13 H13A 125.6 . . ?
Fe2 C13 H13A 125.6 . . ?
C13 C14 C15 107.8(4) . . ?
C13 C14 Fe2 69.1(2) . . ?
C15 C14 Fe2 69.3(2) . . ?
C13 C14 H14A 126.1 . . ?
C15 C14 H14A 126.1 . . ?
Fe2 C14 H14A 126.1 . . ?
C11 C15 C14 107.6(4) . . ?
C11 C15 Fe2 68.8(2) . . ?
C14 C15 Fe2 70.1(2) . . ?
C11 C15 H15A 126.2 . . ?
C14 C15 H15A 126.2 . . ?
Fe2 C15 H15A 126.2 . . ?
C20 C16 C17 108.4(4) . . ?
C20 C16 Fe2 69.5(2) . . ?
C17 C16 Fe2 69.4(2) . . ?
C20 C16 H16A 125.8 . . ?
C17 C16 H16A 125.8 . . ?
Fe2 C16 H16A 125.8 . . ?
C18 C17 C16 106.9(4) . . ?
C18 C17 Fe2 68.8(2) . . ?
C16 C17 Fe2 70.2(2) . . ?
C18 C17 H17A 126.5 . . ?
C16 C17 H17A 126.5 . . ?
Fe2 C17 H17A 126.5 . . ?
C19 C18 C17 108.9(4) . . ?
C19 C18 Fe2 70.2(2) . . ?
C17 C18 Fe2 70.6(2) . . ?
C19 C18 H18A 125.6 . . ?
C17 C18 H18A 125.6 . . ?
Fe2 C18 H18A 125.6 . . ?
C20 C19 C18 107.5(4) . . ?
C20 C19 Fe2 70.1(2) . . ?
C18 C19 Fe2 69.1(2) . . ?
C20 C19 H19A 126.3 . . ?
C18 C19 H19A 126.3 . . ?
Fe2 C19 H19A 126.3 . . ?
C16 C20 C19 108.4(4) . . ?
C16 C20 Fe2 70.4(2) . . ?
C19 C20 Fe2 69.6(2) . . ?
C16 C20 H20A 125.8 . . ?
C19 C20 H20A 125.8 . . ?
Fe2 C20 H20A 125.8 . . ?
C25 C21 C22 108.7(3) . . ?
C25 C21 S3 127.5(3) . . ?
C22 C21 S3 123.7(3) . . ?
C25 C21 Fe3 70.1(2) . . ?
C22 C21 Fe3 69.9(2) . . ?
S3 C21 Fe3 123.0(2) . . ?
C23 C22 C21 107.5(4) . . ?
C23 C22 Fe3 70.3(2) . . ?
C21 C22 Fe3 68.9(2) . . ?
C23 C22 H22A 126.3 . . ?
C21 C22 H22A 126.3 . . ?
Fe3 C22 H22A 126.3 . . ?
C24 C23 C22 108.1(3) . . ?
C24 C23 Fe3 69.9(2) . . ?
C22 C23 Fe3 69.3(2) . . ?
C24 C23 H23A 125.9 . . ?
C22 C23 H23A 125.9 . . ?
Fe3 C23 H23A 125.9 . . ?
C23 C24 C25 109.0(4) . . ?
C23 C24 Fe3 69.8(2) . . ?
C25 C24 Fe3 69.2(2) . . ?
C23 C24 H24A 125.5 . . ?
C25 C24 H24A 125.5 . . ?
Fe3 C24 H24A 125.5 . . ?
C24 C25 C21 106.7(4) . . ?
C24 C25 Fe3 70.1(2) . . ?
C21 C25 Fe3 68.9(2) . . ?
C24 C25 H25A 126.7 . . ?
C21 C25 H25A 126.7 . . ?
Fe3 C25 H25A 126.7 . . ?
C27 C26 C30 108.4(4) . . ?
C27 C26 Fe3 69.3(2) . . ?
C30 C26 Fe3 69.9(2) . . ?
C27 C26 H26A 125.8 . . ?
C30 C26 H26A 125.8 . . ?
Fe3 C26 H26A 125.8 . . ?
C26 C27 C28 107.9(4) . . ?
C26 C27 Fe3 70.4(2) . . ?
C28 C27 Fe3 69.9(2) . . ?
C26 C27 H27A 126.1 . . ?
C28 C27 H27A 126.1 . . ?
Fe3 C27 H27A 126.1 . . ?
C27 C28 C29 108.0(4) . . ?
C27 C28 Fe3 69.5(2) . . ?
C29 C28 Fe3 69.7(2) . . ?
C27 C28 H28A 126.0 . . ?
C29 C28 H28A 126.0 . . ?
Fe3 C28 H28A 126.0 . . ?
C30 C29 C28 108.0(4) . . ?
C30 C29 Fe3 70.3(2) . . ?
C28 C29 Fe3 69.6(2) . . ?
C30 C29 H29A 126.0 . . ?
C28 C29 H29A 126.0 . . ?
Fe3 C29 H29A 126.0 . . ?
C29 C30 C26 107.7(4) . . ?
C29 C30 Fe3 69.4(2) . . ?
C26 C30 Fe3 69.7(2) . . ?
C29 C30 H30A 126.1 . . ?
C26 C30 H30A 126.1 . . ?
Fe3 C30 H30A 126.1 . . ?
 
loop_
 _geom_torsion_atom_site_label_1
 _geom_torsion_atom_site_label_2
 _geom_torsion_atom_site_label_3
 _geom_torsion_atom_site_label_4
 _geom_torsion
 _geom_torsion_site_symmetry_1
 _geom_torsion_site_symmetry_2
 _geom_torsion_site_symmetry_3
 _geom_torsion_site_symmetry_4
 _geom_torsion_publ_flag
S4 P1 S1 C1 48.11(16) . . . . ?
S2 P1 S1 C1 -80.61(15) . . . . ?
S3 P1 S1 C1 174.66(15) . . . . ?
S4 P1 S2 C11 38.84(15) . . . . ?
S1 P1 S2 C11 168.08(14) . . . . ?
S3 P1 S2 C11 -90.64(14) . . . . ?
S4 P1 S3 C21 28.02(16) . . . . ?
S1 P1 S3 C21 -99.58(15) . . . . ?
S2 P1 S3 C21 157.95(14) . . . . ?
P1 S1 C1 C5 83.7(3) . . . . ?
P1 S1 C1 C2 -102.3(3) . . . . ?
P1 S1 C1 Fe1 171.19(19) . . . . ?
C7 Fe1 C1 C5 168.1(3) . . . . ?
C2 Fe1 C1 C5 -118.0(3) . . . . ?
C8 Fe1 C1 C5 -161.6(5) . . . . ?
C3 Fe1 C1 C5 -80.8(3) . . . . ?
C9 Fe1 C1 C5 53.0(5) . . . . ?
C4 Fe1 C1 C5 -37.2(2) . . . . ?
C6 Fe1 C1 C5 127.6(3) . . . . ?
C10 Fe1 C1 C5 85.4(3) . . . . ?
C7 Fe1 C1 C2 -73.9(3) . . . . ?
C8 Fe1 C1 C2 -43.6(6) . . . . ?
C3 Fe1 C1 C2 37.1(2) . . . . ?
C9 Fe1 C1 C2 171.0(4) . . . . ?
C5 Fe1 C1 C2 118.0(3) . . . . ?
C4 Fe1 C1 C2 80.8(3) . . . . ?
C6 Fe1 C1 C2 -114.4(3) . . . . ?
C10 Fe1 C1 C2 -156.7(2) . . . . ?
C7 Fe1 C1 S1 46.9(3) . . . . ?
C2 Fe1 C1 S1 120.8(4) . . . . ?
C8 Fe1 C1 S1 77.2(6) . . . . ?
C3 Fe1 C1 S1 157.9(3) . . . . ?
C9 Fe1 C1 S1 -68.3(5) . . . . ?
C5 Fe1 C1 S1 -121.2(4) . . . . ?
C4 Fe1 C1 S1 -158.4(3) . . . . ?
C6 Fe1 C1 S1 6.4(3) . . . . ?
C10 Fe1 C1 S1 -35.9(3) . . . . ?
C5 C1 C2 C3 2.1(4) . . . . ?
S1 C1 C2 C3 -172.8(3) . . . . ?
Fe1 C1 C2 C3 -59.1(3) . . . . ?
C5 C1 C2 Fe1 61.2(3) . . . . ?
S1 C1 C2 Fe1 -113.7(3) . . . . ?
C1 Fe1 C2 C3 119.6(4) . . . . ?
C7 Fe1 C2 C3 -115.6(3) . . . . ?
C8 Fe1 C2 C3 -75.3(3) . . . . ?
C9 Fe1 C2 C3 -47.7(7) . . . . ?
C5 Fe1 C2 C3 81.3(3) . . . . ?
C4 Fe1 C2 C3 38.0(3) . . . . ?
C6 Fe1 C2 C3 -157.2(3) . . . . ?
C10 Fe1 C2 C3 171.7(4) . . . . ?
C7 Fe1 C2 C1 124.8(2) . . . . ?
C8 Fe1 C2 C1 165.1(2) . . . . ?
C3 Fe1 C2 C1 -119.6(4) . . . . ?
C9 Fe1 C2 C1 -167.3(5) . . . . ?
C5 Fe1 C2 C1 -38.4(2) . . . . ?
C4 Fe1 C2 C1 -81.6(3) . . . . ?
C6 Fe1 C2 C1 83.2(3) . . . . ?
C10 Fe1 C2 C1 52.1(5) . . . . ?
C1 C2 C3 C4 -2.1(4) . . . . ?
Fe1 C2 C3 C4 -60.1(3) . . . . ?
C1 C2 C3 Fe1 58.0(3) . . . . ?
C1 Fe1 C3 C2 -38.1(2) . . . . ?
C7 Fe1 C3 C2 81.1(3) . . . . ?
C8 Fe1 C3 C2 123.3(3) . . . . ?
C9 Fe1 C3 C2 164.0(3) . . . . ?
C5 Fe1 C3 C2 -82.1(3) . . . . ?
C4 Fe1 C3 C2 -118.6(4) . . . . ?
C6 Fe1 C3 C2 48.1(5) . . . . ?
C10 Fe1 C3 C2 -166.3(6) . . . . ?
C1 Fe1 C3 C4 80.5(3) . . . . ?
C7 Fe1 C3 C4 -160.3(2) . . . . ?
C2 Fe1 C3 C4 118.6(4) . . . . ?
C8 Fe1 C3 C4 -118.1(3) . . . . ?
C9 Fe1 C3 C4 -77.4(3) . . . . ?
C5 Fe1 C3 C4 36.4(2) . . . . ?
C6 Fe1 C3 C4 166.6(4) . . . . ?
C10 Fe1 C3 C4 -47.7(8) . . . . ?
C2 C3 C4 C5 1.3(4) . . . . ?
Fe1 C3 C4 C5 -58.4(3) . . . . ?
C2 C3 C4 Fe1 59.7(3) . . . . ?
C1 Fe1 C4 C5 38.0(2) . . . . ?
C7 Fe1 C4 C5 163.9(3) . . . . ?
C2 Fe1 C4 C5 82.9(3) . . . . ?
C8 Fe1 C4 C5 -159.3(2) . . . . ?
C3 Fe1 C4 C5 120.8(3) . . . . ?
C9 Fe1 C4 C5 -115.6(3) . . . . ?
C6 Fe1 C4 C5 -35.4(7) . . . . ?
C10 Fe1 C4 C5 -73.5(3) . . . . ?
C1 Fe1 C4 C3 -82.9(3) . . . . ?
C7 Fe1 C4 C3 43.1(5) . . . . ?
C2 Fe1 C4 C3 -37.9(2) . . . . ?
C8 Fe1 C4 C3 79.9(3) . . . . ?
C9 Fe1 C4 C3 123.6(3) . . . . ?
C5 Fe1 C4 C3 -120.8(3) . . . . ?
C6 Fe1 C4 C3 -156.2(6) . . . . ?
C10 Fe1 C4 C3 165.7(3) . . . . ?
C3 C4 C5 C1 0.0(4) . . . . ?
Fe1 C4 C5 C1 -58.2(3) . . . . ?
C3 C4 C5 Fe1 58.2(3) . . . . ?
C2 C1 C5 C4 -1.3(4) . . . . ?
S1 C1 C5 C4 173.6(3) . . . . ?
Fe1 C1 C5 C4 59.5(3) . . . . ?
C2 C1 C5 Fe1 -60.8(3) . . . . ?
S1 C1 C5 Fe1 114.1(3) . . . . ?
C1 Fe1 C5 C4 -119.3(3) . . . . ?
C7 Fe1 C5 C4 -155.4(5) . . . . ?
C2 Fe1 C5 C4 -80.4(3) . . . . ?
C8 Fe1 C5 C4 47.1(5) . . . . ?
C3 Fe1 C5 C4 -36.9(2) . . . . ?
C9 Fe1 C5 C4 83.7(3) . . . . ?
C6 Fe1 C5 C4 169.0(2) . . . . ?
C10 Fe1 C5 C4 127.0(2) . . . . ?
C7 Fe1 C5 C1 -36.0(7) . . . . ?
C2 Fe1 C5 C1 38.9(2) . . . . ?
C8 Fe1 C5 C1 166.4(4) . . . . ?
C3 Fe1 C5 C1 82.4(3) . . . . ?
C9 Fe1 C5 C1 -157.0(2) . . . . ?
C4 Fe1 C5 C1 119.3(3) . . . . ?
C6 Fe1 C5 C1 -71.7(3) . . . . ?
C10 Fe1 C5 C1 -113.7(3) . . . . ?
C1 Fe1 C6 C7 124.5(2) . . . . ?
C2 Fe1 C6 C7 81.1(3) . . . . ?
C8 Fe1 C6 C7 -37.2(2) . . . . ?
C3 Fe1 C6 C7 47.7(5) . . . . ?
C9 Fe1 C6 C7 -81.3(3) . . . . ?
C5 Fe1 C6 C7 165.0(2) . . . . ?
C4 Fe1 C6 C7 -167.2(6) . . . . ?
C10 Fe1 C6 C7 -119.1(4) . . . . ?
C1 Fe1 C6 C10 -116.4(3) . . . . ?
C7 Fe1 C6 C10 119.1(4) . . . . ?
C2 Fe1 C6 C10 -159.8(3) . . . . ?
C8 Fe1 C6 C10 81.9(3) . . . . ?
C3 Fe1 C6 C10 166.8(4) . . . . ?
C9 Fe1 C6 C10 37.8(3) . . . . ?
C5 Fe1 C6 C10 -75.9(3) . . . . ?
C4 Fe1 C6 C10 -48.1(7) . . . . ?
C10 C6 C7 C8 0.2(4) . . . . ?
Fe1 C6 C7 C8 59.5(3) . . . . ?
C10 C6 C7 Fe1 -59.3(3) . . . . ?
C1 Fe1 C7 C8 166.1(2) . . . . ?
C2 Fe1 C7 C8 124.6(3) . . . . ?
C3 Fe1 C7 C8 82.8(3) . . . . ?
C9 Fe1 C7 C8 -38.0(2) . . . . ?
C5 Fe1 C7 C8 -165.9(5) . . . . ?
C4 Fe1 C7 C8 52.4(5) . . . . ?
C6 Fe1 C7 C8 -119.9(4) . . . . ?
C10 Fe1 C7 C8 -82.0(3) . . . . ?
C1 Fe1 C7 C6 -74.0(3) . . . . ?
C2 Fe1 C7 C6 -115.5(3) . . . . ?
C8 Fe1 C7 C6 119.9(4) . . . . ?
C3 Fe1 C7 C6 -157.3(2) . . . . ?
C9 Fe1 C7 C6 81.9(3) . . . . ?
C5 Fe1 C7 C6 -46.0(7) . . . . ?
C4 Fe1 C7 C6 172.3(3) . . . . ?
C10 Fe1 C7 C6 37.9(2) . . . . ?
C6 C7 C8 C9 -0.2(4) . . . . ?
Fe1 C7 C8 C9 59.7(3) . . . . ?
C6 C7 C8 Fe1 -59.9(3) . . . . ?
C1 Fe1 C8 C7 -39.8(6) . . . . ?
C2 Fe1 C8 C7 -73.4(3) . . . . ?
C3 Fe1 C8 C7 -114.4(3) . . . . ?
C9 Fe1 C8 C7 118.9(4) . . . . ?
C5 Fe1 C8 C7 170.3(4) . . . . ?
C4 Fe1 C8 C7 -156.4(3) . . . . ?
C6 Fe1 C8 C7 37.2(2) . . . . ?
C10 Fe1 C8 C7 81.1(3) . . . . ?
C1 Fe1 C8 C9 -158.7(5) . . . . ?
C7 Fe1 C8 C9 -118.9(4) . . . . ?
C2 Fe1 C8 C9 167.7(2) . . . . ?
C3 Fe1 C8 C9 126.7(3) . . . . ?
C5 Fe1 C8 C9 51.4(5) . . . . ?
C4 Fe1 C8 C9 84.7(3) . . . . ?
C6 Fe1 C8 C9 -81.7(3) . . . . ?
C10 Fe1 C8 C9 -37.8(2) . . . . ?
C7 C8 C9 C10 0.2(4) . . . . ?
Fe1 C8 C9 C10 59.8(3) . . . . ?
C7 C8 C9 Fe1 -59.6(3) . . . . ?
C1 Fe1 C9 C8 164.4(3) . . . . ?
C7 Fe1 C9 C8 37.7(2) . . . . ?
C2 Fe1 C9 C8 -35.9(7) . . . . ?
C3 Fe1 C9 C8 -72.6(3) . . . . ?
C5 Fe1 C9 C8 -157.8(2) . . . . ?
C4 Fe1 C9 C8 -114.9(3) . . . . ?
C6 Fe1 C9 C8 81.2(3) . . . . ?
C10 Fe1 C9 C8 119.0(3) . . . . ?
C1 Fe1 C9 C10 45.4(5) . . . . ?
C7 Fe1 C9 C10 -81.3(3) . . . . ?
C2 Fe1 C9 C10 -154.9(5) . . . . ?
C8 Fe1 C9 C10 -119.0(3) . . . . ?
C3 Fe1 C9 C10 168.4(2) . . . . ?
C5 Fe1 C9 C10 83.2(3) . . . . ?
C4 Fe1 C9 C10 126.1(3) . . . . ?
C6 Fe1 C9 C10 -37.8(2) . . . . ?
C8 C9 C10 C6 -0.1(4) . . . . ?
Fe1 C9 C10 C6 59.3(3) . . . . ?
C8 C9 C10 Fe1 -59.3(3) . . . . ?
C7 C6 C10 C9 -0.1(4) . . . . ?
Fe1 C6 C10 C9 -59.0(3) . . . . ?
C7 C6 C10 Fe1 58.9(3) . . . . ?
C1 Fe1 C10 C9 -159.9(2) . . . . ?
C7 Fe1 C10 C9 81.5(3) . . . . ?
C2 Fe1 C10 C9 163.0(4) . . . . ?
C8 Fe1 C10 C9 37.9(2) . . . . ?
C3 Fe1 C10 C9 -37.7(8) . . . . ?
C5 Fe1 C10 C9 -116.2(3) . . . . ?
C4 Fe1 C10 C9 -75.4(3) . . . . ?
C6 Fe1 C10 C9 119.0(4) . . . . ?
C1 Fe1 C10 C6 81.1(3) . . . . ?
C7 Fe1 C10 C6 -37.5(2) . . . . ?
C2 Fe1 C10 C6 44.0(5) . . . . ?
C8 Fe1 C10 C6 -81.1(3) . . . . ?
C3 Fe1 C10 C6 -156.7(6) . . . . ?
C9 Fe1 C10 C6 -119.0(4) . . . . ?
C5 Fe1 C10 C6 124.8(3) . . . . ?
C4 Fe1 C10 C6 165.6(3) . . . . ?
P1 S2 C11 C15 87.1(3) . . . . ?
P1 S2 C11 C12 -95.7(3) . . . . ?
P1 S2 C11 Fe2 176.87(19) . . . . ?
C18 Fe2 C11 C15 -157.7(4) . . . . ?
C19 Fe2 C11 C15 42.2(6) . . . . ?
C12 Fe2 C11 C15 -119.3(3) . . . . ?
C13 Fe2 C11 C15 -81.6(2) . . . . ?
C20 Fe2 C11 C15 79.8(3) . . . . ?
C17 Fe2 C11 C15 165.2(2) . . . . ?
C16 Fe2 C11 C15 122.1(3) . . . . ?
C14 Fe2 C11 C15 -37.8(2) . . . . ?
C18 Fe2 C11 C12 -38.4(5) . . . . ?
C19 Fe2 C11 C12 161.5(4) . . . . ?
C13 Fe2 C11 C12 37.7(2) . . . . ?
C20 Fe2 C11 C12 -160.9(2) . . . . ?
C17 Fe2 C11 C12 -75.5(3) . . . . ?
C15 Fe2 C11 C12 119.3(3) . . . . ?
C16 Fe2 C11 C12 -118.6(3) . . . . ?
C14 Fe2 C11 C12 81.5(2) . . . . ?
C18 Fe2 C11 S2 80.4(5) . . . . ?
C19 Fe2 C11 S2 -79.7(5) . . . . ?
C12 Fe2 C11 S2 118.8(3) . . . . ?
C13 Fe2 C11 S2 156.5(3) . . . . ?
C20 Fe2 C11 S2 -42.1(3) . . . . ?
C17 Fe2 C11 S2 43.3(3) . . . . ?
C15 Fe2 C11 S2 -121.9(4) . . . . ?
C16 Fe2 C11 S2 0.2(3) . . . . ?
C14 Fe2 C11 S2 -159.6(3) . . . . ?
C15 C11 C12 C13 0.5(4) . . . . ?
S2 C11 C12 C13 -177.1(3) . . . . ?
Fe2 C11 C12 C13 -59.6(3) . . . . ?
C15 C11 C12 Fe2 60.1(3) . . . . ?
S2 C11 C12 Fe2 -117.5(3) . . . . ?
C11 Fe2 C12 C13 118.6(3) . . . . ?
C18 Fe2 C12 C13 -76.7(3) . . . . ?
C19 Fe2 C12 C13 -45.5(5) . . . . ?
C20 Fe2 C12 C13 171.8(4) . . . . ?
C17 Fe2 C12 C13 -118.4(3) . . . . ?
C15 Fe2 C12 C13 81.1(3) . . . . ?
C16 Fe2 C12 C13 -159.0(3) . . . . ?
C14 Fe2 C12 C13 37.4(2) . . . . ?
C18 Fe2 C12 C11 164.7(2) . . . . ?
C19 Fe2 C12 C11 -164.1(4) . . . . ?
C13 Fe2 C12 C11 -118.6(3) . . . . ?
C20 Fe2 C12 C11 53.2(6) . . . . ?
C17 Fe2 C12 C11 123.0(2) . . . . ?
C15 Fe2 C12 C11 -37.6(2) . . . . ?
C16 Fe2 C12 C11 82.3(3) . . . . ?
C14 Fe2 C12 C11 -81.3(2) . . . . ?
C11 C12 C13 C14 -0.6(4) . . . . ?
Fe2 C12 C13 C14 -59.6(3) . . . . ?
C11 C12 C13 Fe2 58.9(3) . . . . ?
C11 Fe2 C13 C12 -38.5(2) . . . . ?
C18 Fe2 C13 C12 119.9(3) . . . . ?
C19 Fe2 C13 C12 160.8(2) . . . . ?
C20 Fe2 C13 C12 -172.5(4) . . . . ?
C17 Fe2 C13 C12 78.9(3) . . . . ?
C15 Fe2 C13 C12 -82.4(2) . . . . ?
C16 Fe2 C13 C12 52.1(5) . . . . ?
C14 Fe2 C13 C12 -119.9(3) . . . . ?
C11 Fe2 C13 C14 81.4(2) . . . . ?
C18 Fe2 C13 C14 -120.2(3) . . . . ?
C19 Fe2 C13 C14 -79.3(3) . . . . ?
C12 Fe2 C13 C14 119.9(3) . . . . ?
C20 Fe2 C13 C14 -52.6(5) . . . . ?
C17 Fe2 C13 C14 -161.2(2) . . . . ?
C15 Fe2 C13 C14 37.5(2) . . . . ?
C16 Fe2 C13 C14 172.0(4) . . . . ?
C12 C13 C14 C15 0.6(5) . . . . ?
Fe2 C13 C14 C15 -58.7(3) . . . . ?
C12 C13 C14 Fe2 59.2(3) . . . . ?
C11 Fe2 C14 C13 -81.7(3) . . . . ?
C18 Fe2 C14 C13 76.6(3) . . . . ?
C19 Fe2 C14 C13 118.7(3) . . . . ?
C12 Fe2 C14 C13 -37.2(2) . . . . ?
C20 Fe2 C14 C13 159.6(3) . . . . ?
C17 Fe2 C14 C13 43.9(6) . . . . ?
C15 Fe2 C14 C13 -119.6(4) . . . . ?
C16 Fe2 C14 C13 -170.7(5) . . . . ?
C11 Fe2 C14 C15 37.9(2) . . . . ?
C18 Fe2 C14 C15 -163.8(3) . . . . ?
C19 Fe2 C14 C15 -121.7(3) . . . . ?
C12 Fe2 C14 C15 82.4(3) . . . . ?
C13 Fe2 C14 C15 119.6(4) . . . . ?
C20 Fe2 C14 C15 -80.8(3) . . . . ?
C17 Fe2 C14 C15 163.5(4) . . . . ?
C16 Fe2 C14 C15 -51.1(6) . . . . ?
C12 C11 C15 C14 -0.1(4) . . . . ?
S2 C11 C15 C14 177.4(3) . . . . ?
Fe2 C11 C15 C14 59.6(3) . . . . ?
C12 C11 C15 Fe2 -59.7(3) . . . . ?
S2 C11 C15 Fe2 117.8(3) . . . . ?
C13 C14 C15 C11 -0.3(4) . . . . ?
Fe2 C14 C15 C11 -58.8(3) . . . . ?
C13 C14 C15 Fe2 58.5(3) . . . . ?
C18 Fe2 C15 C11 158.4(4) . . . . ?
C19 Fe2 C15 C11 -164.2(2) . . . . ?
C12 Fe2 C15 C11 38.1(2) . . . . ?
C13 Fe2 C15 C11 81.5(2) . . . . ?
C20 Fe2 C15 C11 -121.1(3) . . . . ?
C17 Fe2 C15 C11 -40.6(6) . . . . ?
C16 Fe2 C15 C11 -79.1(3) . . . . ?
C14 Fe2 C15 C11 119.0(4) . . . . ?
C11 Fe2 C15 C14 -119.0(4) . . . . ?
C18 Fe2 C15 C14 39.4(6) . . . . ?
C19 Fe2 C15 C14 76.8(3) . . . . ?
C12 Fe2 C15 C14 -81.0(3) . . . . ?
C13 Fe2 C15 C14 -37.5(3) . . . . ?
C20 Fe2 C15 C14 119.8(3) . . . . ?
C17 Fe2 C15 C14 -159.6(5) . . . . ?
C16 Fe2 C15 C14 161.9(3) . . . . ?
C11 Fe2 C16 C20 -121.2(3) . . . . ?
C18 Fe2 C16 C20 81.7(3) . . . . ?
C19 Fe2 C16 C20 37.6(2) . . . . ?
C12 Fe2 C16 C20 -165.4(2) . . . . ?
C13 Fe2 C16 C20 156.7(4) . . . . ?
C17 Fe2 C16 C20 120.0(4) . . . . ?
C15 Fe2 C16 C20 -78.2(3) . . . . ?
C14 Fe2 C16 C20 -39.6(6) . . . . ?
C11 Fe2 C16 C17 118.8(3) . . . . ?
C18 Fe2 C16 C17 -38.3(3) . . . . ?
C19 Fe2 C16 C17 -82.4(3) . . . . ?
C12 Fe2 C16 C17 74.6(3) . . . . ?
C13 Fe2 C16 C17 36.7(6) . . . . ?
C20 Fe2 C16 C17 -120.0(4) . . . . ?
C15 Fe2 C16 C17 161.8(3) . . . . ?
C14 Fe2 C16 C17 -159.6(5) . . . . ?
C20 C16 C17 C18 0.5(5) . . . . ?
Fe2 C16 C17 C18 59.2(3) . . . . ?
C20 C16 C17 Fe2 -58.8(3) . . . . ?
C11 Fe2 C17 C18 160.2(3) . . . . ?
C19 Fe2 C17 C18 -37.6(3) . . . . ?
C12 Fe2 C17 C18 118.5(3) . . . . ?
C13 Fe2 C17 C18 77.0(3) . . . . ?
C20 Fe2 C17 C18 -81.2(3) . . . . ?
C15 Fe2 C17 C18 -169.1(5) . . . . ?
C16 Fe2 C17 C18 -118.1(4) . . . . ?
C14 Fe2 C17 C18 45.4(6) . . . . ?
C11 Fe2 C17 C16 -81.7(3) . . . . ?
C18 Fe2 C17 C16 118.1(4) . . . . ?
C19 Fe2 C17 C16 80.5(3) . . . . ?
C12 Fe2 C17 C16 -123.4(3) . . . . ?
C13 Fe2 C17 C16 -164.8(3) . . . . ?
C20 Fe2 C17 C16 36.9(3) . . . . ?
C15 Fe2 C17 C16 -51.0(7) . . . . ?
C14 Fe2 C17 C16 163.6(4) . . . . ?
C16 C17 C18 C19 0.0(5) . . . . ?
Fe2 C17 C18 C19 60.1(3) . . . . ?
C16 C17 C18 Fe2 -60.1(3) . . . . ?
C11 Fe2 C18 C19 -169.8(4) . . . . ?
C12 Fe2 C18 C19 161.8(2) . . . . ?
C13 Fe2 C18 C19 121.0(3) . . . . ?
C20 Fe2 C18 C19 -37.8(2) . . . . ?
C17 Fe2 C18 C19 -119.4(4) . . . . ?
C15 Fe2 C18 C19 51.2(6) . . . . ?
C16 Fe2 C18 C19 -81.2(3) . . . . ?
C14 Fe2 C18 C19 80.0(3) . . . . ?
C11 Fe2 C18 C17 -50.4(6) . . . . ?
C19 Fe2 C18 C17 119.4(4) . . . . ?
C12 Fe2 C18 C17 -78.9(3) . . . . ?
C13 Fe2 C18 C17 -119.6(3) . . . . ?
C20 Fe2 C18 C17 81.5(3) . . . . ?
C15 Fe2 C18 C17 170.6(4) . . . . ?
C16 Fe2 C18 C17 38.2(3) . . . . ?
C14 Fe2 C18 C17 -160.6(3) . . . . ?
C17 C18 C19 C20 -0.4(5) . . . . ?
Fe2 C18 C19 C20 59.9(3) . . . . ?
C17 C18 C19 Fe2 -60.3(3) . . . . ?
C11 Fe2 C19 C20 50.3(6) . . . . ?
C18 Fe2 C19 C20 -118.7(4) . . . . ?
C12 Fe2 C19 C20 -161.8(4) . . . . ?
C13 Fe2 C19 C20 165.4(3) . . . . ?
C17 Fe2 C19 C20 -81.1(3) . . . . ?
C15 Fe2 C19 C20 81.9(3) . . . . ?
C16 Fe2 C19 C20 -37.3(2) . . . . ?
C14 Fe2 C19 C20 123.4(3) . . . . ?
C11 Fe2 C19 C18 169.0(4) . . . . ?
C12 Fe2 C19 C18 -43.1(5) . . . . ?
C13 Fe2 C19 C18 -75.9(3) . . . . ?
C20 Fe2 C19 C18 118.7(4) . . . . ?
C17 Fe2 C19 C18 37.6(3) . . . . ?
C15 Fe2 C19 C18 -159.4(3) . . . . ?
C16 Fe2 C19 C18 81.4(3) . . . . ?
C14 Fe2 C19 C18 -117.9(3) . . . . ?
C17 C16 C20 C19 -0.7(5) . . . . ?
Fe2 C16 C20 C19 -59.4(3) . . . . ?
C17 C16 C20 Fe2 58.7(3) . . . . ?
C18 C19 C20 C16 0.7(5) . . . . ?
Fe2 C19 C20 C16 60.0(3) . . . . ?
C18 C19 C20 Fe2 -59.3(3) . . . . ?
C11 Fe2 C20 C16 79.3(3) . . . . ?
C18 Fe2 C20 C16 -81.2(3) . . . . ?
C19 Fe2 C20 C16 -119.3(4) . . . . ?
C12 Fe2 C20 C16 39.0(6) . . . . ?
C13 Fe2 C20 C16 -155.7(4) . . . . ?
C17 Fe2 C20 C16 -37.3(3) . . . . ?
C15 Fe2 C20 C16 122.4(3) . . . . ?
C14 Fe2 C20 C16 165.5(3) . . . . ?
C11 Fe2 C20 C19 -161.4(2) . . . . ?
C18 Fe2 C20 C19 38.1(2) . . . . ?
C12 Fe2 C20 C19 158.4(4) . . . . ?
C13 Fe2 C20 C19 -36.3(6) . . . . ?
C17 Fe2 C20 C19 82.0(3) . . . . ?
C15 Fe2 C20 C19 -118.3(3) . . . . ?
C16 Fe2 C20 C19 119.3(4) . . . . ?
C14 Fe2 C20 C19 -75.1(3) . . . . ?
P1 S3 C21 C25 81.5(3) . . . . ?
P1 S3 C21 C22 -102.6(3) . . . . ?
P1 S3 C21 Fe3 170.8(2) . . . . ?
C27 Fe3 C21 C25 164.1(2) . . . . ?
C29 Fe3 C21 C25 40.1(6) . . . . ?
C28 Fe3 C21 C25 -158.2(4) . . . . ?
C22 Fe3 C21 C25 -119.7(3) . . . . ?
C26 Fe3 C21 C25 120.9(2) . . . . ?
C30 Fe3 C21 C25 78.3(3) . . . . ?
C23 Fe3 C21 C25 -81.9(2) . . . . ?
C24 Fe3 C21 C25 -38.4(2) . . . . ?
C27 Fe3 C21 C22 -76.2(3) . . . . ?
C29 Fe3 C21 C22 159.8(5) . . . . ?
C28 Fe3 C21 C22 -38.5(5) . . . . ?
C25 Fe3 C21 C22 119.7(3) . . . . ?
C26 Fe3 C21 C22 -119.4(3) . . . . ?
C30 Fe3 C21 C22 -162.0(3) . . . . ?
C23 Fe3 C21 C22 37.8(2) . . . . ?
C24 Fe3 C21 C22 81.3(3) . . . . ?
C27 Fe3 C21 S3 41.6(3) . . . . ?
C29 Fe3 C21 S3 -82.4(6) . . . . ?
C28 Fe3 C21 S3 79.3(5) . . . . ?
C22 Fe3 C21 S3 117.8(4) . . . . ?
C25 Fe3 C21 S3 -122.5(4) . . . . ?
C26 Fe3 C21 S3 -1.5(3) . . . . ?
C30 Fe3 C21 S3 -44.2(4) . . . . ?
C23 Fe3 C21 S3 155.6(3) . . . . ?
C24 Fe3 C21 S3 -160.9(3) . . . . ?
C25 C21 C22 C23 -0.4(4) . . . . ?
S3 C21 C22 C23 -176.9(3) . . . . ?
Fe3 C21 C22 C23 -60.0(3) . . . . ?
C25 C21 C22 Fe3 59.6(3) . . . . ?
S3 C21 C22 Fe3 -117.0(3) . . . . ?
C21 Fe3 C22 C23 118.7(3) . . . . ?
C27 Fe3 C22 C23 -119.2(3) . . . . ?
C29 Fe3 C22 C23 -45.8(5) . . . . ?
C28 Fe3 C22 C23 -77.3(3) . . . . ?
C25 Fe3 C22 C23 81.1(2) . . . . ?
C26 Fe3 C22 C23 -159.6(2) . . . . ?
C30 Fe3 C22 C23 171.3(5) . . . . ?
C24 Fe3 C22 C23 37.3(2) . . . . ?
C27 Fe3 C22 C21 122.1(3) . . . . ?
C29 Fe3 C22 C21 -164.5(4) . . . . ?
C28 Fe3 C22 C21 164.0(2) . . . . ?
C25 Fe3 C22 C21 -37.5(2) . . . . ?
C26 Fe3 C22 C21 81.7(3) . . . . ?
C30 Fe3 C22 C21 52.6(6) . . . . ?
C23 Fe3 C22 C21 -118.7(3) . . . . ?
C24 Fe3 C22 C21 -81.3(3) . . . . ?
C21 C22 C23 C24 -0.2(4) . . . . ?
Fe3 C22 C23 C24 -59.3(3) . . . . ?
C21 C22 C23 Fe3 59.1(3) . . . . ?
C21 Fe3 C23 C24 81.1(2) . . . . ?
C27 Fe3 C23 C24 -162.3(2) . . . . ?
C29 Fe3 C23 C24 -80.6(3) . . . . ?
C28 Fe3 C23 C24 -121.6(2) . . . . ?
C22 Fe3 C23 C24 119.5(3) . . . . ?
C25 Fe3 C23 C24 37.0(2) . . . . ?
C26 Fe3 C23 C24 171.7(4) . . . . ?
C30 Fe3 C23 C24 -53.4(5) . . . . ?
C21 Fe3 C23 C22 -38.4(2) . . . . ?
C27 Fe3 C23 C22 78.2(3) . . . . ?
C29 Fe3 C23 C22 159.9(2) . . . . ?
C28 Fe3 C23 C22 118.9(2) . . . . ?
C25 Fe3 C23 C22 -82.5(2) . . . . ?
C26 Fe3 C23 C22 52.2(5) . . . . ?
C30 Fe3 C23 C22 -172.9(4) . . . . ?
C24 Fe3 C23 C22 -119.5(3) . . . . ?
C22 C23 C24 C25 0.7(4) . . . . ?
Fe3 C23 C24 C25 -58.2(3) . . . . ?
C22 C23 C24 Fe3 58.9(3) . . . . ?
C21 Fe3 C24 C23 -82.0(2) . . . . ?
C27 Fe3 C24 C23 42.1(5) . . . . ?
C29 Fe3 C24 C23 117.1(2) . . . . ?
C28 Fe3 C24 C23 75.0(3) . . . . ?
C22 Fe3 C24 C23 -37.5(2) . . . . ?
C25 Fe3 C24 C23 -120.7(3) . . . . ?
C26 Fe3 C24 C23 -170.8(4) . . . . ?
C30 Fe3 C24 C23 158.2(2) . . . . ?
C21 Fe3 C24 C25 38.7(2) . . . . ?
C27 Fe3 C24 C25 162.8(4) . . . . ?
C29 Fe3 C24 C25 -122.2(2) . . . . ?
C28 Fe3 C24 C25 -164.3(2) . . . . ?
C22 Fe3 C24 C25 83.2(2) . . . . ?
C26 Fe3 C24 C25 -50.1(6) . . . . ?
C30 Fe3 C24 C25 -81.0(3) . . . . ?
C23 Fe3 C24 C25 120.7(3) . . . . ?
C23 C24 C25 C21 -0.9(4) . . . . ?
Fe3 C24 C25 C21 -59.5(3) . . . . ?
C23 C24 C25 Fe3 58.6(3) . . . . ?
C22 C21 C25 C24 0.8(4) . . . . ?
S3 C21 C25 C24 177.2(3) . . . . ?
Fe3 C21 C25 C24 60.3(3) . . . . ?
C22 C21 C25 Fe3 -59.5(3) . . . . ?
S3 C21 C25 Fe3 116.9(3) . . . . ?
C21 Fe3 C25 C24 -117.8(3) . . . . ?
C27 Fe3 C25 C24 -160.3(4) . . . . ?
C29 Fe3 C25 C24 76.5(3) . . . . ?
C28 Fe3 C25 C24 39.2(5) . . . . ?
C22 Fe3 C25 C24 -80.1(2) . . . . ?
C26 Fe3 C25 C24 161.9(2) . . . . ?
C30 Fe3 C25 C24 119.3(3) . . . . ?
C23 Fe3 C25 C24 -36.6(2) . . . . ?
C27 Fe3 C25 C21 -42.5(5) . . . . ?
C29 Fe3 C25 C21 -165.7(2) . . . . ?
C28 Fe3 C25 C21 157.0(4) . . . . ?
C22 Fe3 C25 C21 37.7(2) . . . . ?
C26 Fe3 C25 C21 -80.3(3) . . . . ?
C30 Fe3 C25 C21 -122.9(2) . . . . ?
C23 Fe3 C25 C21 81.2(2) . . . . ?
C24 Fe3 C25 C21 117.8(3) . . . . ?
C21 Fe3 C26 C27 117.7(3) . . . . ?
C29 Fe3 C26 C27 -82.2(3) . . . . ?
C28 Fe3 C26 C27 -38.1(2) . . . . ?
C22 Fe3 C26 C27 73.8(3) . . . . ?
C25 Fe3 C26 C27 161.3(2) . . . . ?
C30 Fe3 C26 C27 -119.8(4) . . . . ?
C23 Fe3 C26 C27 35.4(5) . . . . ?
C24 Fe3 C26 C27 -161.0(4) . . . . ?
C21 Fe3 C26 C30 -122.5(3) . . . . ?
C27 Fe3 C26 C30 119.8(4) . . . . ?
C29 Fe3 C26 C30 37.6(2) . . . . ?
C28 Fe3 C26 C30 81.7(3) . . . . ?
C22 Fe3 C26 C30 -166.4(2) . . . . ?
C25 Fe3 C26 C30 -78.9(3) . . . . ?
C23 Fe3 C26 C30 155.2(4) . . . . ?
C24 Fe3 C26 C30 -41.2(6) . . . . ?
C30 C26 C27 C28 0.9(5) . . . . ?
Fe3 C26 C27 C28 60.1(3) . . . . ?
C30 C26 C27 Fe3 -59.2(3) . . . . ?
C21 Fe3 C27 C26 -82.6(3) . . . . ?
C29 Fe3 C27 C26 80.9(3) . . . . ?
C28 Fe3 C27 C26 118.6(4) . . . . ?
C22 Fe3 C27 C26 -124.3(3) . . . . ?
C25 Fe3 C27 C26 -50.7(6) . . . . ?
C30 Fe3 C27 C26 37.3(2) . . . . ?
C23 Fe3 C27 C26 -165.7(2) . . . . ?
C24 Fe3 C27 C26 163.9(4) . . . . ?
C21 Fe3 C27 C28 158.9(2) . . . . ?
C29 Fe3 C27 C28 -37.7(2) . . . . ?
C22 Fe3 C27 C28 117.2(2) . . . . ?
C25 Fe3 C27 C28 -169.2(4) . . . . ?
C26 Fe3 C27 C28 -118.6(4) . . . . ?
C30 Fe3 C27 C28 -81.3(2) . . . . ?
C23 Fe3 C27 C28 75.7(3) . . . . ?
C24 Fe3 C27 C28 45.3(5) . . . . ?
C26 C27 C28 C29 -1.0(5) . . . . ?
Fe3 C27 C28 C29 59.3(3) . . . . ?
C26 C27 C28 Fe3 -60.4(3) . . . . ?
C21 Fe3 C28 C27 -51.9(5) . . . . ?
C29 Fe3 C28 C27 119.3(3) . . . . ?
C22 Fe3 C28 C27 -80.0(3) . . . . ?
C25 Fe3 C28 C27 170.0(4) . . . . ?
C26 Fe3 C28 C27 37.9(2) . . . . ?
C30 Fe3 C28 C27 81.6(3) . . . . ?
C23 Fe3 C28 C27 -120.9(3) . . . . ?
C24 Fe3 C28 C27 -161.1(2) . . . . ?
C21 Fe3 C28 C29 -171.2(4) . . . . ?
C27 Fe3 C28 C29 -119.3(3) . . . . ?
C22 Fe3 C28 C29 160.7(2) . . . . ?
C25 Fe3 C28 C29 50.7(5) . . . . ?
C26 Fe3 C28 C29 -81.4(3) . . . . ?
C30 Fe3 C28 C29 -37.6(2) . . . . ?
C23 Fe3 C28 C29 119.8(3) . . . . ?
C24 Fe3 C28 C29 79.6(3) . . . . ?
C27 C28 C29 C30 0.8(4) . . . . ?
Fe3 C28 C29 C30 60.0(3) . . . . ?
C27 C28 C29 Fe3 -59.2(3) . . . . ?
C21 Fe3 C29 C30 50.4(6) . . . . ?
C27 Fe3 C29 C30 -81.3(3) . . . . ?
C28 Fe3 C29 C30 -118.9(4) . . . . ?
C22 Fe3 C29 C30 -163.0(4) . . . . ?
C25 Fe3 C29 C30 80.9(3) . . . . ?
C26 Fe3 C29 C30 -37.7(3) . . . . ?
C23 Fe3 C29 C30 164.3(3) . . . . ?
C24 Fe3 C29 C30 122.5(3) . . . . ?
C21 Fe3 C29 C28 169.4(4) . . . . ?
C27 Fe3 C29 C28 37.6(2) . . . . ?
C22 Fe3 C29 C28 -44.1(5) . . . . ?
C25 Fe3 C29 C28 -160.1(2) . . . . ?
C26 Fe3 C29 C28 81.3(3) . . . . ?
C30 Fe3 C29 C28 118.9(4) . . . . ?
C23 Fe3 C29 C28 -76.8(3) . . . . ?
C24 Fe3 C29 C28 -118.6(2) . . . . ?
C28 C29 C30 C26 -0.3(5) . . . . ?
Fe3 C29 C30 C26 59.3(3) . . . . ?
C28 C29 C30 Fe3 -59.6(3) . . . . ?
C27 C26 C30 C29 -0.4(5) . . . . ?
Fe3 C26 C30 C29 -59.2(3) . . . . ?
C27 C26 C30 Fe3 58.8(3) . . . . ?
C21 Fe3 C30 C29 -162.2(3) . . . . ?
C27 Fe3 C30 C29 81.9(3) . . . . ?
C28 Fe3 C30 C29 37.9(3) . . . . ?
C22 Fe3 C30 C29 157.4(5) . . . . ?
C25 Fe3 C30 C29 -119.2(3) . . . . ?
C26 Fe3 C30 C29 119.1(4) . . . . ?
C23 Fe3 C30 C29 -37.4(6) . . . . ?
C24 Fe3 C30 C29 -76.1(3) . . . . ?
C21 Fe3 C30 C26 78.6(3) . . . . ?
C27 Fe3 C30 C26 -37.2(2) . . . . ?
C29 Fe3 C30 C26 -119.1(4) . . . . ?
C28 Fe3 C30 C26 -81.2(3) . . . . ?
C22 Fe3 C30 C26 38.3(7) . . . . ?
C25 Fe3 C30 C26 121.7(3) . . . . ?
C23 Fe3 C30 C26 -156.6(4) . . . . ?
C24 Fe3 C30 C26 164.8(2) . . . . ?
 
_diffrn_measured_fraction_theta_max    0.984
_diffrn_reflns_theta_full              26.00
_diffrn_measured_fraction_theta_full   0.984
_refine_diff_density_max    0.406
_refine_diff_density_min   -0.401
_refine_diff_density_rms    0.094
